# Supplementary material for: Petiveria alliacea Reduces Tumor Burden and Metastasis and Regulates the Peripheral Immune Response in a Murine Myeloid Leukemia Model
Source: Int J Mol Sci. 2023 Aug 19;24(16):12972. doi: 10.3390/ijms241612972 (PMC10454792; doi:10.3390/ijms241612972)
Supplement: Supplementary file 1 [file ijms-24-12972-s001.zip]

Archive with 1 entries (1 files):
- ijms-2527679-supplementary.pdf
